# Supplementary material for: Clinical Significance of Colonoscopy in Patients with Upper Gastrointestinal Polyps and Neoplasms: A Meta-Analysis
Source: PLoS One. 2014 Mar 17;9(3):e91810. doi: 10.1371/journal.pone.0091810 (PMC3956699; doi:10.1371/journal.pone.0091810)
Supplement: Table S1 — Qualities of included studies according to the Newcastle-Ottawa quality assessment scale. (XLS) [file pone.0091810.s005.xls]

## Sheet: eTable 1
eTable 1 Qualities of included studies according to the Newcastle-Ottawa quality assessment scale
Authors	Case definition	Representativeness of the Cases	Selection of Controls	Definition of Controls	Age matched	Other factors matched	Ascertainment of Exposure	Same serology method used for cases and controls	Non-Response Rate	Scores
Cimmino D.G. et al 2013 [15]	Y	Y		Y	Y	Y	Y	Y	Y	8
Cappell M. S. et al 1995 [16]	Y	Y		Y	Y	Y	Y	Y	Y	8
Jung A. et al 2002 [17]	Y	Y		Y	Y	Y	Y	Y	Y	7
Hwang S.M. et al 2011 [18]	Y	Y	Y	Y	Y		Y	Y	Y	8
Teichmann J. et al 2008 [19]	Y	Y		Y	Y	Y	Y	Y	Y	8
Genta R.M. et al 2009 [20]	Y	Y		Y	Y	Y	Y	Y	Y	8
Bae R.C. et al 2009 [21]	Y	Y	Y	Y		Y	Y	Y	Y	8
Yang M. H. et al 2010 [22]	Y	Y	Y	Y	Y	Y	Y	Y	Y	9
Park S. Y. et al 2009 [23]	Y	Y		Y	Y	Y	Y	Y	Y	8
Park D. I. et al 2010 [24]	Y	Y		Y	Y	Y	Y	Y	Y	8
Oh S. Y. et al 2006 [25]	Y	Y		Y	Y	Y	Y	Y	Y	8
Lee S. S. et al 2011 [26]	Y	Y		Y	Y	Y	Y	Y	Y	8
Yoo H. M. et al 2013 [27]	Y	Y	Y	Y	Y	Y	Y	Y	Y	9
Joo M.K. et al 2010 [28]	Y	Y	Y	Y	Y	Y	Y	Y	Y	9
Lee K.J. et al 2011 [29]	Y	Y	Y	Y	Y	Y	Y	Y	Y	9
Park W. et al 2012 [30]	Y	Y		Y	Y		Y	Y	Y	7
Kim S. Y. et al 2013 [31]	Y	Y	Y	Y	Y	Y	Y	Y	Y	9
Pequin P. et al 2007 [32]	Y	Y		Y	Y	Y	Y	Y	Y	8
Lagarde S. et al 2009 [33]	Y	Y		Y	Y	Y	Y	Y	Y	8
Ramsoekh D. et al 2008 [34]	Y	Y		Y	Y	Y	Y	Y	Y	8
Chung W. C. et al 2011 [35]	Y	Y	Y	Y	Y	Y	Y	Y	Y	9
Gonzalez-Ortiz D. I. et al 2010 [36]	Y	Y		Y			Y	Y	Y	6
Dariusz A. et al 2009 [37]	Y	Y		Y	Y	Y	Y	Y	Y	8
Murray, M. A. et al 2004 [38]	Y	Y		Y	Y	Y	Y	Y	Y	8
